# Supplementary material for: Comparative Ultrasonic Bath and Probe Extraction of Piperine from Piper nigrum L. Using Natural Deep Eutectic Solvents: RSM Optimization, Characterization, and In Vitro Bioactivity
Source: Biomolecules. 2025 Nov 20;15(11):1631. doi: 10.3390/biom15111631 (PMC12650695; doi:10.3390/biom15111631)
Supplement: Supplementary file 1 [file biomolecules-15-01631-s001.zip]

Archive with 3 entries (2 files):
- biomolecules-3943279 - Supplementary files-pdf/
- biomolecules-3943279 - Supplementary files-pdf/Supplementary_Figures_Piperine.pdf
- biomolecules-3943279 - Supplementary files-pdf/Supplementary_Tables_Piperine .pdf
